# Supplementary material for: Determinants of implementing the 15-method in Danish general practice using the consolidated framework for implementation science
Source: Addict Sci Clin Pract. 2025 May 16;20:43. doi: 10.1186/s13722-025-00571-0 (PMC12083036; doi:10.1186/s13722-025-00571-0)
Supplement: Supplementary file 4 — Supplementary Material 4 [file 13722_2025_571_MOESM4_ESM.xlsx]

## Sheet: Updated CFIR + Outcomes
					Practice number
I. INNOVATION DOMAIN Innovation: The “thing” being implemented, e.g., a new clinical treatment, educational program, or city service.		Overall valence and strength (positive or negative influence of the construct)	Rationale	Examples	1	2	3	4	5	6	7	8	9	10	11	12
Construct Name. * = construct not included in interview guide	Construct Definition The degree to which:	Row averages (rounded) X = mixed positive and negative valence, 0 = neutral	Rationale for the overall rating of the construct.	Verbatim examples from interviews.	X = mixed positive and negative valence, 0 = neutral valence, - = missing,												Row average
A. Innovation Source	The group that developed and/or visibly sponsored use of the innovation is reputable, credible, and/or trustable.	Not enough data	The HCPs trusted the credibility of the research group through recruitment to training, but too little data was available to infer general perceptions.	"After listening to your session on pharmacological treatment, I thought a lot about it, because we had a number of patients who were on Disulfiram. After seeing the data you showed us, I started a patient on Campral instead while having your session in the back of my mind" (HCP 24)	-	-	-	-	-	+1	-	-	+1	-	-	-	N/A
B. Innovation Evidence-Base	The innovation has robust evidence supporting its effectiveness.	+1	Data from available practices indicated that the HCPs perceived training in the 15-method and the method's material to be credible and based on trustworthy evidence.	"I need something tangible… So I have a professional argument for a possible connection between why the patient is here and their alcohol habits… It was very enlightening and interesting course, I think." (HCP 25)	-	-	-	-	-	0	-	+1	+1	-	-	-	0.666667
C. Innovation Relative Advantage	The innovation is better than other available innovations or current practice.	+1	The HCPs generally liked the method and concept behind it, but experienced a hard time engaging the innovation recipients (patients). Overall, the HCPs liked the structure and being able to offer something specific, but struggled to find the time in busy consultations or make coherent treatment plans with the patients.	"I think it's great that we now have a tool to help us go more in depth. I am still surprised how many drink more than they are 'allowed'. But now it's something we can get a hold of and ask "would you like to talk about this?" before, I would just have said 'you can't drink that much; you should stay below the national recommendations' "(HCP21) (positive) / "... there are so many thing going on …	+2	+1	0	0	0	+1	+1	+2	+1	0	0	+1	0.75
D. Innovation Adaptability	The innovation can be modified, tailored, or refined to fit local context or needs.	+1	The HCPs had ideas for tailoring and refining the intervention to fit their practice context. However, few of the ideas were brought to life.	"… Both screening and issues that need longer treatment plans - I believe another group of staff, like my nurse or others, could be trained in motivational interviewing and run those independently. My own nurse works with weightloss patients a lot… I don't see much difference in talking about weight, exercise, or alcohol" (HCP 9)"	+1	-	0	+1	0	+1	0	-	0	+1	+1	+2	0.7
E. Innovation Trialability*	The innovation can be tested or piloted on a small scale and undone.	Not enough data	The available data indicated that different aspects of the intervention could be tested and undone or changed in small scale. E.g., use of notes and communication between HCPs in the patient filing system or the use of visual icebreakers in the practice.	"…The patients might think 'well that's not me, but these (flyers) are cute', right? You want to pick them up!"; "yeah, I have some in my office"; "I don't, I can't have any more stuff in my office … but we could have them on the table or a poster" ... " yes! So we could ask whether the patient saw the poster with the new national recommendation. That would be a natural way of starting the conver…		-	-	-	-	-	+1	-	+1	-	-	-	N/A
F. Innovation Complexity (reverse rated. Positive rating = less complex, negative rating = more complex)	The innovation is complicated, which may be reflected by its scope and/or the nature and number of connections and steps.	X	Most of the HCPs found the steps in the 15-method simple and the structure easy to understand. They did, however, also find the material to be too extensive and complicated at times. The most prominent factors related to complexity were how to engage recipients (patients) with time constraints and low patient motivation. The HCPs who found the method more complex relative to their peers, found th…	"I think the material is too large ... when I read it at home I thought wow, there are a lot of pages ... I know the AUDIT is supposed to be an eye-opener, but … maybe just stick to that or only the diary part. Just ask our patients with diabetes whether they want to check their personal treatment plan online - no, no, they don't even have time for that, or they don't want to, you know?" (HCP10) …	+2	0 X	0	-1	-1 X	+1 X	+1	+1 X	+1 X	-2	0 X	0 X	0.166667
G. Innovation Design	The innovation is well designed and packaged, including how it is assembled, bundled, and presented.	X	Some HCPs found the material and design to be great, fun, and engaging, also for their patients. Some found the patient material to be not serious enough for the topic. Generally, the HCPs stated that the patient material was too complex/too vast. Icebreakers were received positively and neutrally. Not all practices used visual icebreakers.	"It can be a sensitive topic and if one chooses to do something about their alcohol habits the material has to be serious as well… The illustrations and drawings - we just thought… you know, they're silly or not serious, in some way." (HCP 2) / "Did you see we put the posters up? And the bottles are great ... and we have the flyers lying around in the waiting room and you can just see how they (t…	-2	+1	-1	+1	-1 X	+1	+1 X	+1	+1 X	-1	0	0	0.0833333
H. Innovation Cost	The innovation purchase and operating costs are affordable.	X	Practice owners were compensated for their time in the iTAPP study and found this aspect to be reasonable and neutral. Some HCPs worried that they, beyond the scope of the iTAPP study, could generate more "alcohol-related" consultations for which they would not be compensated. Other HCPs did not share this view and saw the "alcohol treatment part" as within the scope of their work.	"The only thing that matters is whether we sit for hours on end - all of us - leaving our production in the practice at zero, and we have to pay our staff. I mean, we have to have some sort of compensation for our time - just like you (the project team) are doing. But the stuff that comes up during an ordinary work day, that doesn't mean a thing - nothing! ... It doesn't make a difference" (HCP 1…	-	0	0	-	-	-1	+1	-	-	-	-	0	0
II. OUTER SETTING DOMAIN Outer Setting: The setting in which the Inner Setting exists, e.g., hospital system, school district, state. There may be multiple Outer Settings and/or multiple levels within the Outer Setting (e.g., community, system, state).
Construct Name	Construct Definition The degree to which:
A. Critical Incidents*	Large-scale and/or unanticipated events disrupt implementation and/or delivery of the innovation.	No data	-	-	-	-	-	-	-	-	-	-	-	-	-	-
B. Local Attitudes	Sociocultural values (e.g., shared responsibility in helping recipients) and beliefs (e.g., convictions about the worthiness of recipients) encourage the Outer Setting to support implementation and/or delivery of the innovation.	-1	This determinants revolved around sociocultural values and beliefs among patients. Topic such as acceptable drinking patterns, "normal" consumption, and the cultural values related to alcohol.	"I think we experience more and more how taboo it (alcohol) really is. People may see that they drink too much, but then say "and that's not a problem for me" and then the next step, to say that it actually might be a problem - to convince them, I find that really difficult ... " (HCP14) / "I mean it's difficult to talk about (alcohol). They (the patients) find it culturally completely acceptable…	-	-1	-	-	-	-	-1	0	-1	-1	-1	-1	-0.857143
C. Local Conditions	Economic, environmental, political, and/or technological conditions enable the Outer Setting to support implementation and/or delivery of the innovation.	-1	HCPs from three practices expressed negative statements regarding the current regional set-up for treatment of alcohol problems. These included lack of economic support for practitioners treating alcohol problems, lack of local specialized treatment facilities, and the general tempo and business of Danish general practice.	"To be honest, I don't know what will happen in general practice - in general, not just here - if things keep being so busy. I don't see how we are supposed to fit anything else in ... My colleagues are down to ten-minute consultations. You can barely get the patient through the door and get their blood work done before the time is up" (HCP 10) / "There is definitely a need. The Regions (regional…	-	-	-	-1	-	-	-	-	-	0	-	-2	-1
D. Partnerships & Connections	The Inner Setting is networked with external entities, including referral networks, academic affiliations, and professional organization networks.	-1	HCPs from three practices expressed a low degree of connection to external networks, entities, and referral options. The limited options for referral, mostly due to logistical and patient-related barriers, might enhance the tension for change and thus be an indirect driver of change.	"I sometimes have patients who take up a lot of resources, and I want to help them, so I make time for them. I know I can refer them to the specialized treatment facility but it's just too far for us out here. And the municipality - it's hard to figure out what they actually offer (for this patient group) so I figured it would be nice if I could do something extra, to get some additional tools my…	-	-	-1	-	0	-1	-	-	-	-	-	-1	-1
E. Policies & Laws*	Legislation, regulations, professional group guidelines and recommendations, or accreditation standards support implementation and/or delivery of the innovation.	Not enough data	-	"I don't see what will become of general practice if we continue this way, being so busy. I dont see how anyone could fit anything extra in unless it replaces something else" (HCP 10)	-	-	-	-1	-	-	-	-	-	-	-	-	-1
F. Financing*	Funding from external entities (e.g., grants, reimbursement) is available to implement and/or deliver the innovation.	Not enough data	-	"I don't think about economy a whole lot. I mean, sure, I have to send some bills sometimes but it's more like I have to remind myself of billing for my time just to make sure I dont cheat myself" (HCP 9)	-	-	0	-	-	-	-	-	-	-	-	-	0
G. External Pressure*	External pressures drive implementation and/or delivery of the innovation. Note: Use this construct to capture themes related to External Pressures that are not included in the subconstructs below.	No data	-	-	-	-	-	-	-	-	-	-	-	-	-	-
1. Societal Pressure*	Mass media campaigns, advocacy groups, or social movements or protests drive implementation and/or delivery of the innovation.	No data	-	-	-	-	-	-	-	-	-	-	-	-	-	-
2. Market Pressure*	Competing with and/or imitating peer entities drives implementation and/or delivery of the innovation.	Not enough data	This construct contained too little data to discern a pattern. HCPs from one facility expressed motivation regarding the online Q&A sessions with other facilities and by the thought of HCPs in other facilities using the intervention.	"It keeps the motivation up and helps us remember (to use the intervention)… It would be nice to hear from the other clinics about how they are doing and how far along they are" (HCP 15)	-	-	-	-	-	+1	-	-	-	-	-	-	1
3. Performance-Measurement Pressure*	Quality or benchmarking metrics or established service goals drive implementation and/or delivery of the innovation.	No data	-	-	-	-	-	-	-	-	-	-	-	-	-	-
III. INNER SETTING DOMAIN Inner Setting: The setting in which the innovation is implemented, e.g., hospital, school, city. There may be multiple Inner Settings and/or multiple levels within the Inner Setting, e.g., unit, classroom, team.
Construct Name	Construct Definition The degree to which:
Note:	Constructs A – D exist in the Inner Setting regardless of implementation and/or delivery of the innovation, i.e., they are persistent general characteristics of the Inner Setting.
A. Structural Characteristics	Infrastructure components support functional performance of the Inner Setting. Note: Use this construct to capture themes related to Structural Characteristics that are not included in the subconstructs below.	Data captured in subconstructs A2 and A3 below	-	-	-	-	-	-	-	-	-	-	-	-	-	-
1. Physical Infrastructure	Layout and configuration of space and other tangible material features support functional performance of the Inner Setting.	No data	-	-	-	-	-	-	-	-	-	-	-	-	-	-
2. Information Technology Infrastructure	Technological systems for tele-communication, electronic documentation, and data storage, management, reporting, and analysis support functional performance of the Inner Setting.	-1	All facilities had access to the same basic functions. IT systems differed among the practices which affected the use of software supporting the HCPs in their workday. Data regarding digital solutions and technology infrastructure suggested that the HCPs wanted more digital solutions for the 15-method and were motivated by e.g. statistics and visual representations of their progress and success.	"I think the coolest feature (in any project) is to be able to do a search and see some statistics on how we are doing. It is so hard to know if what we are doing works in projects without any measurable goals. Being able to bring up a certain patient group and see how well we have treated them before and after an intervention... it can give us a pat on the shoulder or give some evidence that wha…	-	-1	-	-1	-	-1	-	-	-1	-	-	-	-1
3. Work Infrastructure	Organization of tasks and responsibilities within and between individuals and teams, and general staffing levels, support functional performance of the Inner Setting. Includes workload and relative levels of resources in terms of time available to take on implementation.	-1	Available time and staff were the most highlighted barriers in this construct. The majority of HCPs felt they generally lacked time in their everyday work. This influenced implementation of the 15-method as time was sparse and thus not adequately available for implementation efforts such as maintaining, reflecting on or organizing work regarding the 15-method. Waiting times and busy schedules wer…	"… It's just way too busy here. Both of my colleagues quit and I just can't keep up. So I haven't handed out anything other than one of those flyers… I think it's a shame… It's just too busy, we have way too much to do because we are understaffed" (HCP 10) / "... from a resource point of view, we have not been able to make time in our schedule for supervision. Right now we are up to eight weeks w…	0	-1	0	-2	-1	-	-1	-1	-1	-2	-1	-1	-1
B. Relational Connections*	There are high quality formal and informal relationships, networks, and teams within and across Inner Setting boundaries (e.g., structural, professional).	Not enough data	-	-	+1	-	-	-	0	-	-	-	-	-	-	-
C. Communications	There are high quality formal and informal information sharing practices within and across Inner Setting boundaries (e.g., structural, professional).	+1 X	Practices with higher quality formal and informal communication used the intervention more and staff expressed higher levels of comfort using the 15-method. The practices with higher quality communications were also more likely to make adjustments to their strategies for using the intervention and were more likely to reflect on their progress.	"We have an ongoing evaluation and I think it is possible because we are a small clinic. We have a thirty minute coffee break every morning and we always eat lunch together. That makes time for us to talk about even the smallest things, and we usually discuss professional topics. On top of that we have our scheduled staff meetings every four weeks to keep us ahead in our planning." (HCP 1) (examp…	+2	-	-	-1	-1	+2	+2	+1	-	-	-	+1	0.857143
D. Culture	There are shared values, beliefs, and norms across the Inner Setting. Note: Use this construct to capture themes related to Culture that are not included in the subconstructs below.	Data captured in subconstruct D2, D3, and D4 below	-	-	-	-	-	-	-	-	-	-	-	-	-	-
1. Human Equality-Centeredness*	There are shared values, beliefs, and norms about the inherent equal worth and value of all human beings.	No data	-	-	-	-	-	-	-	-	-	-	-	-	-	-
2. Recipient-Centeredness	There are shared values, beliefs, and norms around caring, supporting, and addressing the needs and welfare of recipients.	+1	Practices with higher recipient centeredness were more flexible in their approach to using the elements in the 15-method and to accommodate for their patients' resources.	"When we see a patient, we discuss what they think is their main problem… If they show up with seven things we might not have time to talk about alcohol… But we have to take a starting point in what they want to spend their time on" (HCP 28)/ "He (the patient) drinks less now, he feels better, and when I ask him what his goals are he is like 'well, if you tell me it's unhealthy to drink that much…	+2	-	-	-	-	+1	+1	0	-	0	+2	+1	1
3. Deliverer-Centeredness	There are shared values, beliefs, and norms around caring, supporting, and addressing the needs and welfare of deliverers.	+1 X	This sub-construct was closely tied to Communications and Work Infrastructure, as HCPs in practices with lower deliverer-centeredness generally had a perception of low resources and/or lower quality of communication in the practice.	"I don't experience a high degree of flexibility (in my work in this practice). It's business and the patient above all else, and of course that's the way it should be, but - no. No, I do think the flexibility is missing… For instance, we have tried for so long to get a change to discuss our diabetes procedures but it just keeps getting canceled because it's too busy" (HCP 11). / "We nurses are a…	+1	-	-	-1	-1	+2	+1	-	-	+1	-	-	0.5
4. Learning-Centeredness*	There are shared values, beliefs, and norms around psychological safety, continual improvement, and using data to inform practice.	+1	Sub-construct not included in interview guide, but topic emerged during interviews in four practices. Three of these practices stated a wish to learn and be better at something had influenced their decision to participate in the project. HCPs in two practices also stated it made sense for them to participate in a project such as the iTAPP study to be able to contribute to research besides their o…	"We like being part of projects. We learn a lot (HCP15). Yes, we are just curious. We believe we can learn something new every time we join a project - and perhaps get a little better at what we do" (HCP 16)	+2	-	-	-	-	+1	+1	-	-	+1	-	-	1.25
Note:	Constructs E – K are specific to the implementation and/or delivery of the innovation.
E. Tension for Change	The current situation is intolerable and needs to change.	+1	The HCPs presented different perspectives on what they perceived as needing change. One common perspective was that the way in which alcohol was addressed in the practice could be better, both in terms of focus, approach, and priority. Another perspective was that the HCPs needed tools to talk about alcohol or have something to offer the patients, e.g. material or referral. Again, stigma and cult…	"… when we saw your project, I thought 'that's a topic I don't discuss enough with my patients' and it is exactly that - the barriers surrounding alcohol. Are those barriers with me or the patients… We as GPs have a responsibility to ask about such things, it's an aspect of overall health and I got curious whether we could get some new tools or routines to get better at it" (HCP2) / "It would be …	+1	+1	+2	+1	-	+1	+1	+1	+1	+2	-	+1	1.2
F. Compatibility	The innovation fits with workflows, systems, and processes.	+1	Closely tied to how complex the HCPs perceived the intervention to be. This construct was also tied to Relative Priority, as HCPs who perceived a low compatibility were less likely to spend resources on using or integrating the 15-method. HCPs who perceived the 15-method to be complex also found the method less compatible.	"We have incorporated it (the 15-method) into many of our daily routines and conversations regarding alcohol. I don't think it takes up extra time any longer" (HCP 2). / "… I have always asked about lifestyle factors and now when I think 'well in this case there might be something more' I have this (the 15-method) to use, right?" (HCP 9).	+2	-1	0	0	0 X	+1	+1	+1 X	+1	-	0	+1	0.857143
G. Relative Priority	Implementing and delivering the innovation is important compared to other initiatives.	X	This sub-construct was tied to how compatible the HCPs considered the method, how complex they viewed the intervention, how much in line the method was with the HCPs' general priorities (mission alignment), and how many available resources they had (work infrastructure). Low resources for e.g. time and staff lowered priority, while shared motivation or focus regarding alcohol issues in the practi…	"We don't have any other major projects going on right now, but we are challenged due to high levels of sick-leave among our staff at the moment… I mean, it's no excuse, I guess that's just how it always is… This (addressing alcohol) is something I get excited about, but it's difficult - we all think it's relevant, it's just hard to figure out how we can fit it in and keep it going" (HCP 24)	+2	0	0	-1	0	+2	+1	0	-1	+1 X	-1	-1	0.25
H. Incentive Systems*	Tangible and/or intangible incentives and rewards and/or disincentives and punishments support implementation and delivery of the innovation.	X	The HCPs who were most incentivized to deliver the intervention had personal interest in the topic, or stated that they believed the intervention could improve the treatment of their patients. No HCP perceived the economic compensation of participating in the project as a reward or incentive to implement the 15-method. The overall national economic structure for the general practitioners treating…	"I hear many stories from our patients. They (alcohol problems) are present in almost any family... But patients with addictions are in a group that some people just distance themselves from... and it's completely hopeless to think like that... someone needs to be the front-runners. I want to support this (project)" (HCP 1). / "I can imagine it (money) could be a problem; if we for instance treat…	+1	-	-	0	-	-1	0	-	-	-	-	-2	-0.4
I. Mission Alignment*	Implementing and delivering the innovation is in line with the overarching commitment, purpose, or goals in the Inner Setting.	Not enough data	-	-	-	-	-	-	0	-	+1	-	-	-	-	-	1
J. Available Resources	Resources are available to implement and deliver the innovation. Note: Use this construct to capture themes related to Available Resources that are not included in the subconstructs below.	No data	-	-	-	-	-	-	-	-	-	-	-	-	-	-
1. Funding*	Funding is available to implement and deliver the innovation.	No data	-	-	-	-	-	-	-	-	-	-	-	-	-	-
2. Space*	Physical space is available to implement and deliver the innovation.	Not enough data	-	-	-	-	-	0	-	-	-	-	-	-	-	-
3. Materials & Equipment	Supplies are available to implement and deliver the innovation.	No data	-	-	-	-	-	-	-	-	-	-	-	-	-	-
K. Access to Knowledge & Information	Guidance and/or training is accessible to implement and deliver the innovation.	+1 X	The HCPs generally expressed they felt training in the 15-method had been adequate for them to use the intervention, and felt comfortable as to where to find material and support. HCPs from two practices did however state that they found their staff needing more or different training in the intervention, which is why the overall score is mixed.	"It is a large material… The training was of very high quality, but there was a lot in one go. Personally, I would have liked it divided into parts" (HCP 21) / "I think I can apply it (the 15-method), I just took what I found available… I don't know my way around all the material yet, but I use what I know and when I feel like it I add some more" (HCP 22). / "I have visited the website a couple o…	+2	-	+1	0	0	+2	+1	0	0	-1	-1	-	0.666667
IV. INDIVIDUALS DOMAIN Individuals: The roles and characteristics of individuals.			Domain analysed in matrix query
ROLES SUBDOMAIN Project Roles: [Document the roles applicable to the project and their location in the Inner or Outer Setting.]			Column percentages of coded words:
Construct Name	Construct Definition
A. High-level Leaders	Individuals with a high level of authority, including key decision-makers, executive leaders, or directors.
B. Mid-level Leaders	Individuals with a moderate level of authority, including leaders supervised by a high-level leader and who supervise others.
C. Opinion Leaders	Individuals with informal influence on the attitudes and behaviors of others.
D. Implementation Facilitators	Individuals with subject matter expertise who assist, coach, or support implementation.		Row percentages of coded words:
E. Implementation Leads	Individuals who lead efforts to implement the innovation.
F. Implementation Team Members	Individuals who collaborate with and support the Implementation Leads to implement the innovation, ideally including Innovation Deliverers and Recipients.
G. Other Implementation Support	Individuals who support the Implementation Leads and/or Implementation Team Members to implement the innovation.
H. Innovation Deliverers	Individuals who are directly or indirectly delivering the innovation.		Number of cases (HCPs) coded (N=28):
I. Innovation Recipients	Individuals who are directly or indirectly receiving the innovation.
CHARACTERISTICS SUBDOMAIN Project Characteristics: [Document the characteristics applicable to the roles in the project based on the COM-B system or role-specific theories.]
Construct Name	Construct Definition: The degree to which:
A. Need	The individual(s) has deficits related to survival, well-being, or personal fulfillment, which will be addressed by implementation and/or delivery of the innovation.
B. Capability	The individual(s) has interpersonal competence, knowledge, and skills to fulfill Role.
C. Opportunity	The individual(s) has availability, scope, and power to fulfill Role.
D. Motivation	The individual(s) is committed to fulfilling Role.
V. IMPLEMENTATION PROCESS DOMAIN Implementation Process: The activities and strategies used to implement the innovation.
Construct Name	Construct Definition: The degree to which individuals:
A. Teaming	Join together, intentionally coordinating and collaborating on interdependent tasks, to implement the innovation.	+1	Higher degree of teaming in practices with high quality communication (informal and formal) and clear responsibilities. Higher degree of teaming in practices with clear leadership delegation of tasks to staff, e.g. staff had the time to coordinate and discuss how to implement and use the 15-method.	"We have our lunch meetings and our staff meetings - and just as many informal meetings… we need our systematic, planned meetings with a firm agenda to make sure we talk about the thing we otherwise would never talk about. But we handle a lot during our short breaks during the day. That's the strength in being a small team like we are, not too many moving parts." (HCP 15)	+2	+1	-	-	-	+2	+2	-	0	0	-	+1	1.14286
B. Assessing Needs	Collect information about priorities, preferences, and needs of people. Note: Use this construct to capture themes related to Assessing Needs that are not included in the subconstructs below.	Data captured in subconstruct B1 and B2 below
1. Innovation Deliverers	Collect information about the priorities, preferences, and needs of deliverers to guide implementation and delivery of the innovation.	X	The degree to which HCPs in leadership positions communicated with their staff and collected information on the needs of the innovation deliverers varied significantly between practices. In some instances, HCPs, including leadership, had shared responsibilities regarding the delivery of the intervention which entailed collective reflection on their priorities and thus a high degree of teaming. HC…	"No doubt that we could have been better at telling our staff precisely how we wanted this (project) to run… It is difficult to get incorporated if one doesn't have a clear structure" (HCP 5) / "Our staff group consists of a nurse, three assistants and medical students, besides our secretaries, and none of them feel like they are experienced enough to take the leap into this (using the 15-method/…	-	-1	-	-	-1	+1	-	-	0	+2	-	-	0.2
2. Innovation Recipients	Collect information about the priorities, preferences, and needs of recipients to guide implementation and delivery of the innovation.	+1	This sub-construct included data from five practices. In all five, the HCPs expressed an inherent patient-centered approach. The HCPs were attuned to listening to patient priorities, preferences and needs. This sub-construct was closely tied to the perceived compatibility of the 15-method, as the HCPs expressed a challenge in using the method's material or getting to questions on alcohol habits i…	"It (the 15-method patient material) doesn't really stick. Either because the patient doesn't use it, or they might come back with a completed assignment and feel it was off the mark and not really what they needed or wanted." (HCP 27) / "For the patients with low resources... we could take out different elements and skip some of it... we could just talk them through it - keep it simple." (HCP 18)	+1	-	-	-	-	+1	0	-	0	+2	0	-	0.666667
C. Assessing Context	Collect information to identify and appraise barriers and facilitators to implementation and delivery of the innovation.	+1 (mixed)	Closely tied to Local Attitudes regarding barriers to address alcohol because of taboo, stigma, or fear of damaging the HCP-patient relationship. Many HCPs perceived the context of Danish alcohol culture as a barrier. Most of the HCPs had considered the context in regards to alcohol culture, and the setting of general practice regarding the patient-provider relationship, but no HCPs set up formal…	"It's like our patients aren't ready for a stand-alone consultation (concerning alcohol)… It would be easier if they had filled in a test questionnaire before they arrived. So we could try it out for a short period and see. When they fill in blood pressure and so on before yearly controls, so they would be prepared for alcohol to be a part of the conversation" (HCP 5) / "If the patients get a que…	-	+1	-	0	-1	0	+2	0	+1	0	-	+2	0.555556
D. Planning	Identify roles and responsibilities, outline specific steps and milestones, and define goals and measures for implementation success in advance.	-1 (mixed)	No HCPs defined goals or measures for implementation success. The training sessions in the 15-method included in the iTAPP study contained suggestions for implementation goals, but no mandatory assignments for the participating HCPs. HCPs in two practices presented clear roles and responsibilities for the delivery of the intervention, while the remaining HCPs in other practices either had no expl…	"We just started individually and now try to use it (the 15-method) the best we can" (HCP12) (negative valence) / "In the beginning we planned my role as being the one doing most of the screening. Then we transferred some responsibilities due to a vacation period and figured he might as well take on some more. I had time to get more comfortable with it (the 15-method)... I do everything." (HCP 1)…	+1	-1	-	-2	-2	+1	-	0	-1	0	-2	-	-0.666667
E. Tailoring Strategies*	Choose and operationalize implementation strategies to address barriers, leverage facilitators, and fit context.	0	No HCPs had, at the time of interviews, made an explicit implementation plan or strategy. HCPs in four practices had either made or considered taking small measures to facilitate easier application of the 15-method's material and support conversations on alcohol, e.g. where to place the material for ease of use, and incorporate phrases and communication tips into their IT patient filing system.	"I think I might try putting the AUDIT questionnaire right next to my seat in here. So I can grab one right away and don't have to go get it in another room." (HCP12)/ "It all comes down to identifying someone who acknowledges a problem. I don't think we get a hold of many. I can see the advantage in having a super-user to make it more professional. Signaling that this is important. So we don't j…	-	-	-	-	0 X	-	+1	0	0	+1	0	-	0.333333
F. Engaging	Attract and encourage participation in implementation and/or the innovation. Note: Use this construct to capture themes related to Engaging that are not included in the subconstructs below.	Data captured in sub-constructs F1 and F2 below
1. Innovation Deliverers	Attract and encourage deliverers to serve on the implementation team and/or to deliver the innovation.	X	HCPs in practices with high quality communication were more likely to engage intervention deliverers as their communication facilitated ongoing adjustments and kept the team engaged in trying out or using the intervention. A common aspect among facilities with low deliverer engagement was lack of specified time to work through/inform/supervise/plan how to use the intervention in their practice. T…	"We have only tried out the questionnaire, no more. In some way I don't think we and the staff are sufficiently prepared for it… perhaps we need more training… Our staff are - well, they don't want to do anything wrong and want more training. But we don't have the resources. We can't fit supervision into our schedule, right now we are up to an eight week waiting list" (HCP 26)	-	-1	-	-	-1	+2	-	-	0	+1	-	-	0.2
2. Innovation Recipients	Attract and encourage recipients to serve on the implementation team and/or participate in the innovation.	X	We chose to focus this sub-construct on the HCPs' perception of their patients' level of engagement and/or use of the innovation (the 15-method). Overall, the HCPs stated that they had difficulties engaging their patients in using the 15-method's material and moving from screening to treatment. The HCPs also found this challenge closely associated with alcohol culture in Denmark, stigma, and tabo…	"The daily work makes it hard to get it (the 15-method) going… when I have a patient I discuss what they want to discuss, what they think is their problem. And if they show up with seven different things, I don't ask about alcohol on top of all that. Unless they show up and tell me they drink too much... but if a problem is alcohol related, and many thing might be so, we might have a talk about i…	-	-1	-	-	-	-1	0 X	+1	0	-1	0	-1	-0.375
G. Doing	Implement in small steps, tests, or cycles of change to trial and cumulatively optimize delivery of the innovation.	X	This sub-construct contained great variation in the degree to which HCPs had tested and tried the 15-method material and/or tested and tried to integrate the intervention into their daily routines. Responses varied from no use of the material or method at all, to high degrees of structure, planning, and trial cycles of material and staff involvement to provide internal feedback in the practice.	"In the beginning we used it (AUDIT screening) in every cardio-vascular control. We now use it in COPD (chronic obstructive pulmonary disease), diabetes, and osteoporosis controls as well… My nurse handles some of the yearly controls. If she is the one doing the screening, she is also the one doing the follow up consultation. Previously, I did all the yearly controls, but we thought it more natur…	+2	-	+1	-2	-1	+2	+1	0 X	-1	0	+1	+1	0.363636
H. Reflecting & Evaluating	Collect and discuss quantitative and qualitative information about the success of implementation. Note: Use this construct to capture themes related to Reflecting & Evaluating that are not included in the subconstructs below.	Data captured in sub-constructs H1 and H2 below
1. Implementation	Collect and discuss quantitative and qualitive information about the success of implementation.	X	Practices with higher quality of communication were more likely to discuss and reflect on the implementation process. HCPs in practices with a negative score had little or no ongoing evaluation or communication on the implementation, had no actual ongoing implementation efforts, or stated that they had not had the time to make such plans or evaluate the process or make any changes so far. All HCP…	"We could all take some AUDIT questionnaires and place them by our keyboard… I usually put it in my calendar, but in the beginning I also had a post-it note on my screen saying 'remember, remember - alcohol research project!' (HCP 15) "Yes me too, I still have it taped to my screen. But now we just do it and it's more of a habit... every now and then we remind each other. I mean, we are a small p…	+2	-	-1	-2	-2	+1	0	-	-	+2	+1	+1	0.222222
2. Innovation	Collect and discuss quantitative and qualitative information about the success of the innovation.	0	Rating refers to whether and to what degree the HCPs reflected on and discussed the success the 15-method. The HCPs had made no formal data collection on this matter. Overall, the HCPs had reflected little on their perceived success of the innovation prior to the interviews and had only to a limited degree discussed the success of the method.	"It (the project) hasn't been on our agenda much. It's not like we start each morning asking how it's going. We have the material here and a staff member trying it out, she says she hasn't had any patients (who were candidates for the intervention)" (HCP 26)	-	-	-	-	+1	+1	-	-	-	0	0	0	0.4
I. Adapting	Modify the innovation and/or the Inner Setting for optimal fit and integration into work processes.	1	The HCPs were generally attentive to how the 15-method could be adapted or modified to fit their practice, patients, or work infrastructure. HCPs in facilities with a neutral rating had considered how possible modifications might occur or had ideas or future scenarios or versions of the intervention, but had not modified or changed anything in the 15-method at the time of data collection.	"What do you guys think? Should we put the flyers up on the board at the entrance? The patients might see them when they walk in, or they might grab one on their way out." (HCP 17)	+1	0	-	-	0	-	+1	-	-	+1	+1	+1	0.714286
